# Supplementary material for: Physical Activity, Sedentary Behavior and Well-Being of Adults with Physical Disabilities and/or Chronic Diseases during the First Wave of the COVID-19 Pandemic: A Rapid Review
Source: Int J Environ Res Public Health. 2021 Jun 11;18(12):6342. doi: 10.3390/ijerph18126342 (PMC8296179; doi:10.3390/ijerph18126342)
Supplement: Supplementary file 1 [file ijerph-18-06342-s001.zip]

Archive with 1 entries (1 files):
- ijerph-1234061-supplementary.pdf
